# Supplementary material for: Dusp6 deficiency attenuates neutrophil-mediated cardiac damage in the acute inflammatory phase of myocardial infarction
Source: Nat Commun. 2022 Nov 5;13:6672. doi: 10.1038/s41467-022-33631-z (PMC9637103; doi:10.1038/s41467-022-33631-z)
Supplement: Supplementary file 3 — Source Data [file 41467_2022_33631_MOESM3_ESM.xlsx]

## Sheet: Fig 1b
	EF (%)							FS (%)
	Pre-surgery			MI 4w				Pre-surgery			MI 4w
	WT	Mutant		WT	Mutant			WT	Mutant		WT	Mutant
	69.3094	64.0549		34.2909	49.6442			40.1869	35.6941		16.7608	26.327
	65.0109	79.2411		22.3163	73.1092			36.5591	49.1289		10.7358	43.5816
	65.2034	62.9617		43.7253	58.2365			36.4706	33.8843		22.335	32.2542
	61.4646	65.2619		20.5233	49.5293			33.9478	36.6667		9.87179	26.1329
	72.4665	70.5028		27.7853	47.1438			42.7835	39.2157		13.4969	24.4628
	79.9982	69.082		57.2672	54.7108			42.3529	39.6616		31.484	29.4023
	64.7345	76.6735		37.5308	45.7474			36.4421	33.6453		19.0083	23.569
	75.3326	66.3543		19.424	48.7211			44.9692	36.9955		9.14287	29.8916
	73.4578	83.939		26.0578	54.266			43.2512	53.8462		12.605	29.4751
	69.5266	78.3364		36.9531	68.7101			39.9202	48.1013		18.7029	40
	71.159	65.0347		37.9301	53.6223			40.9506	36.122		21.8299	27.9159
		68.5727			44.893				39.2			22.9478
		64.9758			62.7882				36.1781			35
		79.9943			48.4686				49.5984			25.2017
	LVEDV (mm3)							LVESV (mm3)
	Pre-surgery			MI 4w				Pre-surgery			MI 4w
	WT	Mutant		WT	Mutant			WT	Mutant		WT	Mutant
	283.462	212.641		414.012	406.142			86.9962	76.4342		140.625	204.516
	239.463	255.248		428.853	315.742			83.7858	52.9866		333.149	84.9056
	195.245	188.888		272.593	464.373			67.9384	32.9225		153.401	193.938
	249.857	222.33		505.421	351.442			96.2833	77.2332		401.692	177.375
	263.337	159.281		339.71	287.322			72.5059	77.4864		245.321	151.868
	151.916	214.928		424.846	302.453			60.7693	66.4514		181.548	136.979
	260.288	151.677		431.396	275.716			91.7919	60.8839		269.489	149.583
	194.948	143.579		294.48	332.195			48.0886	48.3081		237.28	103.907
	192.176	192.637		354.714	454.052			51.0078	30.9395		262.283	207.656
	197.086	234.637		450.993	367			60.0588	50.8309		284.337	114.834
	151.42	136.536		375.108	161.823			43.6711	63.3224		157.808	56.5821
		206.994			242.324				65.0528			133.537
		176.425			267.489				61.7913			99.5372
		205.117			258.321				41.0351			133.117

## Sheet: Fig 1d
Scar area (%)
WT	mutant
35.5956	14.9611
40.8546	11.3619
38.589	12.017
22.2964	9.83177
31.9662	6.88486
22.1533	11.2962
26.0167	11.4908
21.4225	6.74907
	17.296

## Sheet: Fig 1e
wt			mutant
2	1		28	0
28	0		28	0
28	0		28	0
8	1		2	1
6	1		28	0
28	0		28	0
5	1		28	0
8	1		28	0
28	0		28	0
8	1		28	0
28	0		28	0
28	0

## Sheet: Fig 2b
AAR (%)
WT	mutant
52.8046	59.8848
55.1359	54.2464
56.9712	62.0534
53.4752	59.2936
57.2666	55.0623
59.245	60.4697

## Sheet: Fig 2c
IR (%)
WT	mutant
60.2781	62.9876
59.0935	56.7273
52.0868	55.8589
55.3306	56.1407
53.3837	61.3833
55.1748	56.2078

## Sheet: Fig 2e
AAR (%)
WT	mutant
42.594	50.4964
44.8178	48.8428
47.857	49.5128
51.1191	49.6929
50.1081	49.1561
46.3719	44.8729

## Sheet: Fig 2f
IR (%)
WT	mutant
54.4542	27.7343
46.7759	24.2432
46.4517	21.2385
42.3478	29.0672
40.1656	28.1603
45.0111	27.8701

## Sheet: Fig 2h
TUNEL+ CMs/unit area
mt sham	0	0	0		0	0	0		0	0	0
wt sham	0	0	0		0	0	0		0	0	0
mt 6h	9	12	14	18	11		8	11	26		10	14	19
wt 6h	11	12	11	14	8	16		17	21	16	7		8	7	19	10
mt 1d	12	21	11	17	15		12	10	11	19	9	9		14	8	11	15	17	9
wt 1d	11	17	20	9	17	4		17	22	30	4	14	16		11	16	9	21	17
mt 3d	0	0	1		0	0	0		0	0	1
wt 3d	8	3	6	5	4	3		11	5	8		6	5	9

## Sheet: Fig 2i
BAX/BCL-2 relative value
WT	mutant
1.00639	0.156771
0.913536	0.119899
0.950605	0.158395
1.20202	0.146847
1.04848	0.173501
0.87897	0.132035

## Sheet: Fig 2j
Fibrosis area (%)
mt 7d	17	31	25		12	27	19		23	12	15
wt 7d	74	68	62		89	71	63		89	87	92

[truncated: 66 more sheets: Fig 3b, Fig 4b, Fig 4c-d, Fig 4e, Fig 5a, Fig 5b, Fig 5c, Fig 5d, Fig 5f, Fig 5g, Fig 6a, Fig 6b, Fig 6c, Fig 6d, Fig 6f, Fig 6h, Fig 6j, Fig 7a-c, Fig 7d-e, Fig 7f-g …]
